# Supplementary material for: Reelin-LRP8 signaling mediates brain dissemination of breast cancer cells via abluminal migration
Source: EMBO Mol Med. 2025 Jun 12;17(8):1983–2010. doi: 10.1038/s44321-025-00260-0 (PMC12339728; doi:10.1038/s44321-025-00260-0)
Supplement: Supplementary file 1 — Table EV1 [file 44321_2025_260_MOESM1_ESM.xls]

## Sheet: Table EV1
Table EV1. The 26 up-regulated differentially expressed genes in breast cancer brain metastases samples, identified by venn diagram analysis (GSE100534 and GSE52604, P<0.01, logFC ≥1.5)
Gene name	Log (Fold Change) of GSE100534	Log (Fold Change) of GSE52604	Expression	HR of DMSF	Logrank P of HR
LRP8	2.1592	2.23246	Up	1.84	(P<0.05)
RDH10	2.04483	1.62714	Up	1.76	(P<0.05)
CCNE2	2.07145	2.66307	Up	1.66	(P<0.05)
ANLN	1.66413	2.94114	Up	1.65	(P<0.05)
SKA3	1.75801	2.10634	Up	1.58	(P<0.05)
TTK	1.68274	2.1293	Up	1.55	(P<0.05)
S100A9	2.92236	1.89413	Up	1.51	(P<0.05)
AKR1B10	1.86889	2.63383	Up	1.46	(P<0.05)
NUSAP1	1.57521	1.90716	Up	1.46	(P<0.05)
SLC6A1	1.61849	3.25069	Up	1.43	(P<0.05)
BRIP1	1.91398	1.5728	Up	1.38	(P<0.05)
BUB1	1.74654	1.88514	Up	1.33	(P<0.05)
ZIC1	2.71404	2.46916	Up	1.32	(P<0.05)
CKS2	2.01594	1.86245	Up	1.29	(P<0.05)
ERP27	2.08542	3.45432	Up	1.26	(P>0.05)
TICRR	1.95843	1.71429	Up	1.25	(P>0.05)
CKAP2L	1.79427	2.83077	Up	1.2	(P>0.05)
MGAT4A	1.66502	1.59071	Up	1.17	(P>0.05)
HIST2H4B	1.86828	2.3347	Up	1.16	(P>0.05)
SIX1	2.29167	2.11396	Up	1.13	(P>0.05)
KIF1A	1.84212	2.26585	Up	1.13	(P>0.05)
SLC7A11	1.50551	2.33529	Up	1.11	(P>0.05)
AQP4	1.99334	2.74021	Up	1.1	(P>0.05)
LSM14B	2.00775	1.67015	Up	1.09	(P>0.05)
IBSP	1.98867	2.7663	Up	1.08	(P>0.05)
SGO1	2.04816	2.34683	Up	0.8	(P>0.05)
