# Supplementary material for: Reelin-LRP8 signaling mediates brain dissemination of breast cancer cells via abluminal migration
Source: EMBO Mol Med. 2025 Jun 12;17(8):1983–2010. doi: 10.1038/s44321-025-00260-0 (PMC12339728; doi:10.1038/s44321-025-00260-0)
Supplement: Supplementary file 2 — Table EV2 [file 44321_2025_260_MOESM2_ESM.xls]

## Sheet: Table EV2
Table EV2. Molecular docking results of 2 small molecule compounds targeting LRP8 protein, obtained from MCE Bioactive Compound Library Plus database
Molecules	2D structure	Formula	Libdock score
Onjisaponin B		C75H112O35	217.097
MEN 10207		C57H68N14O10	226.972
