# Supplementary material for: Reelin-LRP8 signaling mediates brain dissemination of breast cancer cells via abluminal migration
Source: EMBO Mol Med. 2025 Jun 12;17(8):1983–2010. doi: 10.1038/s44321-025-00260-0 (PMC12339728; doi:10.1038/s44321-025-00260-0)
Supplement: Supplementary file 3 — Table EV3 [file 44321_2025_260_MOESM3_ESM.xls]

## Sheet: Table EV3
Table EV3. Serum levels of asparate transaminase (AST), alanine transaminase (ALT) and creatinine (Cr) in nude mice after MEN 10207 treatment (n = 3)
	AST (U/L)	ALT (U/L)	Cr (μmol/L)
Normal range	36.31-235.48	10.06-96.47	10.91-85.09
Vehicle 1#	142.119	36.063	28.89
Vehicle 2#	87.472	35.88	19.068
Vehicle 3#	227.703	48.9	22.299
MEN 10207 (1.9 mg/kg ) 1#	162.711	75.96	30.924
MEN 10207 (1.9 mg/kg ) 2#	96.201	36.384	25.986
MEN 10207 (1.9 mg/kg ) 3#	96.246	35.319	25.362
MEN 10207 (3.8 mg/kg ) 1#	104.5	61.992	16.072
MEN 10207 (3.8 mg/kg ) 2#	84.891	43.695	13.158
MEN 10207 (3.8 mg/kg ) 3#	149.697	93.096	13.326
