# Supplementary material for: Reelin-LRP8 signaling mediates brain dissemination of breast cancer cells via abluminal migration
Source: EMBO Mol Med. 2025 Jun 12;17(8):1983–2010. doi: 10.1038/s44321-025-00260-0 (PMC12339728; doi:10.1038/s44321-025-00260-0)
Supplement: Supplementary file 4 — Table EV4 [file 44321_2025_260_MOESM4_ESM.xls]

## Sheet: Table EV4
Table EV4. The primers of list were used to measure the mRNA levels of GEFs, LRP8 and GAPDH in MDA-MB-231 cells by qRT-PCR assay
Gene	Forward	Reverse
ARHGEF38	TAGCTGAGACCTTAACCCCAG	CACATCCAGCCTATCAGTCTTTT
VAV3	AGAGAAACGGACCAATGGACT	GGTGGTGTTCCAGAATAGTTCC
ARHGEF35	AGAACAGGGCGGACTCTCA	TCTGAGTCACGAGATATGAGGCA
ARHGEF37	CTACTGGTGGACACGTACCG	CACTGGCATCAGGGACTGTG
ARHGEF5	AGCCCCGAGAGAATGATGAAT	TGCTGCACAGGAAACCAGC
ARHGEF16	GGTGCTGGTCGAGGACATC	CGTTGGAGCAGTAGGCGAT
FGD4	TAATGGCAGCACAAAACCAGA	CGTATCAAGCAAGGGTTCAGAAG
MCF2L	AAGCCCGGTTATCACCTTCC	GGAGGTCCATTTGTCCCGT
LRP8	CAACTACGACGTTAGCTTCTACCAT	GAGCCCATCTTACTGTCTTCATTTG
GAPDH	GGAGCGAGATCCCTCCAAAAT	GGCTGTTGTCATACTTCTCATGG
