# Supplementary material for: Reelin-LRP8 signaling mediates brain dissemination of breast cancer cells via abluminal migration
Source: EMBO Mol Med. 2025 Jun 12;17(8):1983–2010. doi: 10.1038/s44321-025-00260-0 (PMC12339728; doi:10.1038/s44321-025-00260-0)
Supplement: Supplementary file 19 — Figure EV2 Source Data [file 44321_2025_260_MOESM19_ESM.zip]

Archive with 34 entries (24 files):
- Figure EV2/
- Figure EV2/EV2A/
- Figure EV2/EV2A/EV2A Blot.jpg
- Figure EV2/EV2B/
- Figure EV2/EV2B/EV2B.xlsx
- Figure EV2/EV2C/
- Figure EV2/EV2C/EV2C.xls
- Figure EV2/EV2D/
- Figure EV2/EV2D/sh-ctrl-.png
- Figure EV2/EV2D/sh-ctrl.jpg
- Figure EV2/EV2D/sh-LRP8-1#-.png
- Figure EV2/EV2D/sh-LRP8-1#.jpg
- Figure EV2/EV2D/sh-LRP8-2#-.png
- Figure EV2/EV2D/sh-LRP8-2#.jpg
- Figure EV2/EV2E/
- Figure EV2/EV2E/EV2E.xls
- Figure EV2/EV2F/
- Figure EV2/EV2F/sh-ctrl X6.png
- Figure EV2/EV2F/sh-ctrl.png
- Figure EV2/EV2F/sh-LRP8-1# X6.png
- Figure EV2/EV2F/sh-LRP8-1#.png
- Figure EV2/EV2F/sh-LRP8-2# X6.png
- Figure EV2/EV2F/sh-LRP8-2#.png
- Figure EV2/EV2G/
- Figure EV2/EV2G/EV2G.xlsx
- Figure EV2/EV2H/
- Figure EV2/EV2H/sh-ctrl 6X.tif
- Figure EV2/EV2H/sh-ctrl.tif
- Figure EV2/EV2H/sh-LRP8-1# X6.png
- Figure EV2/EV2H/sh-LRP8-1#.png
- Figure EV2/EV2H/sh-LRP8-2# 6X.tif
- Figure EV2/EV2H/sh-LRP8-2#.tif
- Figure EV2/EV2I/
- Figure EV2/EV2I/EV2I.xlsx
