# Supplementary material for: Reelin-LRP8 signaling mediates brain dissemination of breast cancer cells via abluminal migration
Source: EMBO Mol Med. 2025 Jun 12;17(8):1983–2010. doi: 10.1038/s44321-025-00260-0 (PMC12339728; doi:10.1038/s44321-025-00260-0)
Supplement: Supplementary file 19 — Figure EV2 Source Data [file 44321_2025_260_MOESM19_ESM.zip › Figure EV2/EV2B/EV2B.xlsx]

## Sheet: (LRP8)MB-231 BM6 MB-468
20230314
	LRP8	GAPDH	relactive
MB231	133911	257727	0.519585	1
BM6	53414	248486	0.214958	0.413711
MB468	253259	366957	0.69016	1.32829
		Tublin
	133911	290756	0.460561	1
	53414	189128	0.282422	0.613213
	253259	228821	1.1068	2.40315
	138695	360163	0.38509	0.615841	0.531867
	75332	340661	0.221135	0.353642	1	0.30542
	324840	448653	0.724034	1.15789	1	1
	339269	542564	0.625307	1
		10
		10.5725
		8.02765
		6.63817

## Sheet: (LRP8)sh-LRP8 MB-231
20230410			LRP8 to GAPDH	均一化
LRP8	sh-ctrl	1148529	0.874687	0.836334	1	1.04586
	sh-LRP8-3#	700663	0.60088	0.574532	0.686965
	sh-LRP8-4#	1136904	0.96873	0.926254	1.10752
	sh-LRP8-5#	553750	0.555823	0.531451	0.635454
GAPDH	sh-ctrl	1313074
	sh-LRP8-3#	1166062				0.836334
	sh-LRP8-4#	1173602				0.820049
	sh-LRP8-5#	996270				0.712046
						1.47763
20230503						1.15394
007-LRP8	sh-ctrl	13117.8	0.857656	0.820049	1
	sh-LRP8-3#	9199.39	0.484488	0.463244	0.564897
	sh-LRP8-4#	13861.4	1.09399	1.04602	1.27556
	sh-LRP8-5#	7936.92	0.708577	0.677507	0.826179
038-GAPDH	sh-ctrl	15294.9
	sh-LRP8-3#	18987.9
	sh-LRP8-4#	12670.5
	sh-LRP8-5#	11201.2
023-LRP8	sh-ctrl	11843.6	0.744699	0.712046	1
	sh-LRP8-3#	4896.59	0.269159	0.257357	0.361433
	sh-LRP8-4#	5566.59	0.373816	0.357425	0.50197
	sh-LRP8-5#	5110.32	0.34078	0.325837	0.457607
046-GAPDH	sh-ctrl	15903.8
	sh-LRP8-3#	18192.2
	sh-LRP8-4#	14891.2
	sh-LRP8-5#	14995.9
20230707
LRP8	sh-ctrl	502549	1.5454	1.47763	1
	sh-LRP8-3#	321716	1.16289	1.1119	0.752484
	sh-LRP8-5#	253859	0.522734	0.499813	0.338252
GAPDH	sh-ctrl	325191
	sh-LRP8-3#	276653
	sh-LRP8-5#	485637
20230721
LRP8	sh-ctrl	445920	1.20686	1.15394	1
	sh-LRP8-3#	322192	0.541102	0.517375	0.448357
	sh-LRP8-5#	213021	0.447273	0.427661	0.37061
GAPDH	sh-ctrl	369489
	sh-LRP8-3#	595437
	sh-LRP8-5#	476266
20240130		sh-ctrl	sh-LRP8-3#	sh-LRP8-5#
左一	LRP8	229712	59155	22928
	tubulin	189743	220030	160780
	LRP8 to tubulin	1.21065	0.26885	0.142605
		1	0.222071	0.117792

## Sheet: (LRP8)MCF10A MCF7 BT549 MB-231
20240126'		MCF10A	MCF7	BT549	MB231
下	LRP8	158209	170754	237319	221445
	Tubulin	194990	214443	217387	225548
	LRP8 to Tubulin	0.81137	0.796268	1.09169	0.981809
		1	0.981387	1.34549	1.21006
左一	LRP8	167100	142956	253698	240123
	Tubulin	125995	124415	143690	136941
	LRP8 to Tubulin	1.32624	1.14903	1.76559	1.75348
		1	0.866376	1.33127	1.32214
左三	LRP8	137842	113487	254324	246843
	Tubulin	161398	212821	197958	126302
	LRP8 to Tubulin	0.85405	0.533251	1.28474	1.95439
		1	0.624379	1.50429	2.28837
20240130		MCF10A	MCF7	BT549	MB231
左一	LRP8	148727	173255	247227	312854
	Tubulin	185042	139941	153263	135128
	LRP8 to Tubulin	0.803747	1.23806	1.61309	2.31524
		1	1.54036	2.00696	2.88056
左二	LRP8	222774	190686	265209	284118
	Tubulin	244148	212610	179721	196225
	LRP8 to Tubulin	0.912455	0.896882	1.47567	1.44792
		1	0.982933	1.61725	1.58684

## Sheet: （CDC42 RAC1） MB-231
20240227	sh-ctrl	sh-LRP8-5#
RAC1	13.55	18.25
tubulin	18.85	20.59
	0.718833	0.886353
	1	1.23304
20240229	sh-ctrl	sh-LRP8-5#		sh-ctrl	sh-LRP8-5#
CDC42	43.9	34.37	RhoA	38.97	57.26
tubulin	26.65	29.08	tubulin	33.47	48.89
	1.64728	1.18191		1.16433	1.1712
	1	0.717493		1	1.0059
20240305	sh-ctrl	sh-LRP8-5#
CDC42	46.92	34.12
tubulin	33.37	34.44
	1.40605	0.990708
	1	0.704602
20240321	sh-ctrl	sh-LRP8-5#		sh-ctrl	sh-LRP8-5#
CDC42	17.76	12.88	RAC1	14.91	17.4
tubulin	17.69	17.5	tubulin	19.12	18.98
	1.00396	0.736		0.779812	0.916754
	1	0.733099		1	1.17561
20240519	sh-ctrl	sh-LRP8-5#		sh-ctrl	sh-LRP8-5#		sh-ctrl	sh-LRP8-5#		sh-ctrl	sh-LRP8-5#
RAC1	33.85	40.18	RAC1	24.31	26.73	RAC1	54.62	62.73	RAC1	50.89	42.9		24.12	26.49
tubulin	50.96	61.27	tubulin	32.61	33.3	tubulin	40.89	31.23	tubulin	36.01	29.8		12.86	14.85
	0.664246	0.655786		0.745477	0.802703		1.33578	2.00865		1.41322	1.4396		1.87558	1.78384
	1	0.987263		1	1.07676		1	1.50373		1	1.01867		1	0.951085
20240521	sh-ctrl	sh-LRP8-5#
CDC42	10.91	13.56
tubulin	11.82	21.9
	0.923012	0.619178
	1	0.670824
20240521	sh-ctrl	sh-LRP8-5#		sh-ctrl	sh-LRP8-5#		sh-ctrl	sh-LRP8-5#
RhoA	30.57	26.17	RhoA	25.14	20.74	RhoA	19.06	23.87
tubulin	23.14	19.82	tubulin	25.12	18.86	tubulin	20.47	23.59
	1.32109	1.32038		1.0008	1.09968		0.931119	1.01187
	1	0.999466		1	1.09881		1	1.08672

## Sheet: EV2B
			Relative LRP8 protein expression
			ctrl	sh-LRP8-3#	sh-LRP8-5#
		1#	1	0.407602	0.490909
		2#	1	0.386774	0.330073
		3#	1	0.330014	0.153158
Table Analyzed	LRP8
Data sets analyzed	A-C
ANOVA summary
F	42.25
P value	0.0003
P value summary	***
Significant diff. among means (P < 0.05)?	Yes
R squared	0.9337
Brown-Forsythe test
F (DFn, DFd)	3.011 (2, 6)
P value	0.1243
P value summary	ns
Are SDs significantly different (P < 0.05)?	No
Bartlett's test
Bartlett's statistic (corrected)
P value
P value summary
Are SDs significantly different (P < 0.05)?
ANOVA table	SS	DF	MS	F (DFn, DFd)	P value
Treatment (between columns)	0.8494	2	0.4247	F (2, 6) = 42.25	P=0.0003
Residual (within columns)	0.06031	6	0.01005
Total	0.9097	8
Data summary
Number of treatments (columns)	3
Number of values (total)	9
Number of families	1
Number of comparisons per family	2
Alpha	0.05
Dunnett's multiple comparisons test	Mean Diff.	95.00% CI of diff.	Below threshold?	Summary	Adjusted P Value	A-?
ctrl vs. sh-LRP8-3#	0.6252	0.3908 to 0.8596	Yes	***	0.0005	B	sh-LRP8-3#
ctrl vs. sh-LRP8-5#	0.6753	0.4409 to 0.9096	Yes	***	0.0003	C	sh-LRP8-5#
Test details	Mean 1	Mean 2	Mean Diff.	SE of diff.	n1	n2	q	DF
ctrl vs. sh-LRP8-3#	1	0.3748	0.6252	0.08186	3	3	7.638	6
ctrl vs. sh-LRP8-5#	1	0.3247	0.6753	0.08186	3	3	8.25	6
