# Supplementary material for: Reelin-LRP8 signaling mediates brain dissemination of breast cancer cells via abluminal migration
Source: EMBO Mol Med. 2025 Jun 12;17(8):1983–2010. doi: 10.1038/s44321-025-00260-0 (PMC12339728; doi:10.1038/s44321-025-00260-0)
Supplement: Supplementary file 19 — Figure EV2 Source Data [file 44321_2025_260_MOESM19_ESM.zip › Figure EV2/EV2C/EV2C.xls]

## Sheet: EV2C
			OD value
			sh-Ctrl			sh-LRP8-1#			sh-LRP8-2#
			1#	2#	3#	1#	2#	3#	1#	2#	3#
		0h	0.478	0.464667	0.460667	0.419333	0.456	0.412333	0.444333	0.417667	0.398
		24h	0.630333	0.629667	0.720333	0.597	0.595667	0.643667	0.580333	0.582	0.539
		48h	0.977333	0.992	0.880667	0.753	0.784333	0.841333	0.829667	0.802333	0.718667
		72h	1.306	1.27233	1.22833	1.06533	0.963333	0.990333	0.886667	0.952667	0.988667
	Table Analyzed	BT549
	Two-way RM ANOVA	Matching: Stacked
	Assume sphericity?	No
	Alpha	0.05
	Source of Variation	% of total variation	P value	P value summary	Significant?	Geisser-Greenhouse's epsilon
	Time x Column Factor	3.43	0.0011	**	Yes
	Time	87.56	<0.0001	****	Yes	0.7603
	Column Factor	7.194	<0.0001	****	Yes
	Subject	0.1769	0.9156	ns	No
	ANOVA table	SS	DF	MS	F (DFn, DFd)	P value
	Time x Column Factor	0.08029	6	0.01338	F (6, 18) = 6.287	P=0.0011
	Time	2.05	3	0.6833	F (2.281, 13.69) = 321.0	P<0.0001
	Column Factor	0.1684	2	0.08421	F (2, 6) = 122.0	P<0.0001
	Subject	0.004142	6	0.0006903	F (6, 18) = 0.3243	P=0.9156
	Residual	0.03832	18	0.002129
	Data summary
	Number of columns (Column Factor)	3
	Number of rows (Time)	4
	Number of subjects (Subject)	9
	Number of missing values	0
	Within each row, compare columns (simple effects within rows)
	Number of families	4
	Number of comparisons per family	2
	Alpha	0.05
	Bonferroni's multiple comparisons test	Mean Diff.	95.00% CI of diff.	Below threshold?	Summary	Adjusted P Value
	0h
	sh-Ctrl vs. sh-LRP8-1#	0.0385556	-0.0435556 to 0.120667	No	ns	0.5454
	sh-Ctrl vs. sh-LRP8-2#	0.0477778	-0.0343333 to 0.129889	No	ns	0.3538
	24h
	sh-Ctrl vs. sh-LRP8-1#	0.048	-0.0341111 to 0.130111	No	ns	0.35
	sh-Ctrl vs. sh-LRP8-2#	0.093	0.0108889 to 0.175111	Yes	*	0.0246
	48h
	sh-Ctrl vs. sh-LRP8-1#	0.157111	0.0750000 to 0.239222	Yes	***	0.0002
	sh-Ctrl vs. sh-LRP8-2#	0.166444	0.0843333 to 0.248556	Yes	***	0.0001
	72h
	sh-Ctrl vs. sh-LRP8-1#	0.262556	0.180444 to 0.344667	Yes	****	<0.0001
	sh-Ctrl vs. sh-LRP8-2#	0.326222	0.244111 to 0.408333	Yes	****	<0.0001
	Test details	Mean 1	Mean 2	Mean Diff.	SE of diff.	N1	N2	t	DF
	0h
	sh-Ctrl vs. sh-LRP8-1#	0.467778	0.429222	0.0385556	0.0343425	3	3	1.12268	24
	sh-Ctrl vs. sh-LRP8-2#	0.467778	0.42	0.0477778	0.0343425	3	3	1.39122	24
	24h
	sh-Ctrl vs. sh-LRP8-1#	0.660111	0.612111	0.048	0.0343425	3	3	1.39769	24
	sh-Ctrl vs. sh-LRP8-2#	0.660111	0.567111	0.093	0.0343425	3	3	2.70802	24
	48h
	sh-Ctrl vs. sh-LRP8-1#	0.95	0.792889	0.157111	0.0343425	3	3	4.57483	24
	sh-Ctrl vs. sh-LRP8-2#	0.95	0.783556	0.166444	0.0343425	3	3	4.84661	24
	72h
	sh-Ctrl vs. sh-LRP8-1#	1.26889	1.00633	0.262556	0.0343425	3	3	7.64521	24
	sh-Ctrl vs. sh-LRP8-2#	1.26889	0.942667	0.326222	0.0343425	3	3	9.49909	24
