# Supplementary material for: Reelin-LRP8 signaling mediates brain dissemination of breast cancer cells via abluminal migration
Source: EMBO Mol Med. 2025 Jun 12;17(8):1983–2010. doi: 10.1038/s44321-025-00260-0 (PMC12339728; doi:10.1038/s44321-025-00260-0)
Supplement: Supplementary file 19 — Figure EV2 Source Data [file 44321_2025_260_MOESM19_ESM.zip › Figure EV2/EV2E/EV2E.xls]

## Sheet: EV2E
		colony formation analysis
			sh-ctrl	sh-LRP8-1#	sh-LRP8-2#
		1#	68	39	37
		2#	56	41	36
		3#	59	44	39
Table Analyzed	colony formation analysis
Data sets analyzed	A-C
ANOVA summary
F	30.3
P value	0.0007
P value summary	***
Significant diff. among means (P < 0.05)?	Yes
R squared	0.9099
Brown-Forsythe test
F (DFn, DFd)	0.9178 (2, 6)
P value	0.449
P value summary	ns
Are SDs significantly different (P < 0.05)?	No
Bartlett's test
Bartlett's statistic (corrected)
P value
P value summary
Are SDs significantly different (P < 0.05)?
ANOVA table	SS	DF	MS	F (DFn, DFd)	P value
Treatment (between columns)	962.9	2	481.4	F (2, 6) = 30.30	P=0.0007
Residual (within columns)	95.33	6	15.89
Total	1058	8
Data summary
Number of treatments (columns)	3
Number of values (total)	9
Number of families	1
Number of comparisons per family	2
Alpha	0.05
Dunnett's multiple comparisons test	Mean Diff.	95.00% CI of diff.	Below threshold?	Summary	Adjusted P Value	A-?
sh-ctrl vs. sh-LRP8-1#	19.67	10.35 to 28.98	Yes	**	0.0017	B	sh-LRP8-1#
sh-ctrl vs. sh-LRP8-2#	23.67	14.35 to 32.98	Yes	***	0.0006	C	sh-LRP8-2#
Test details	Mean 1	Mean 2	Mean Diff.	SE of diff.	n1	n2	q	DF
sh-ctrl vs. sh-LRP8-1#	61	41.33	19.67	3.255	3	3	6.043	6
sh-ctrl vs. sh-LRP8-2#	61	37.33	23.67	3.255	3	3	7.272	6
