# Supplementary material for: Reelin-LRP8 signaling mediates brain dissemination of breast cancer cells via abluminal migration
Source: EMBO Mol Med. 2025 Jun 12;17(8):1983–2010. doi: 10.1038/s44321-025-00260-0 (PMC12339728; doi:10.1038/s44321-025-00260-0)
Supplement: Supplementary file 19 — Figure EV2 Source Data [file 44321_2025_260_MOESM19_ESM.zip › Figure EV2/EV2G/EV2G.xlsx]

## Sheet: EV2G
			KI67 ( +) cell ratio ( %)
				sh-ctrl	sh-LRP8-1#	sh-LRP8-2#
			1#	68.5393	44.7059	40.7258
			2#	68.3544	45.0704	39.6491
			3#	59.7403	44.3038	37.9592
			4#	63.3929	28.5714	41.8605
			5#	57.1429	46.1538	38.1295
			6#	60.8696	40.9524	37.8378
			7#	62.2449	38.7755	36.0465
Table Analyzed	KI67 MDA-MB-231 sh-LRP8
Data sets analyzed	A-C
ANOVA summary
F	61.41
P value	<0.0001
P value summary	****
Significant diff. among means (P < 0.05)?	Yes
R squared	0.8722
Brown-Forsythe test
F (DFn, DFd)	0.8534 (2, 18)
P value	0.4425
P value summary	ns
Are SDs significantly different (P < 0.05)?	No
Bartlett's test
Bartlett's statistic (corrected)	6.074
P value	0.048
P value summary	*
Are SDs significantly different (P < 0.05)?	Yes
ANOVA table	SS	DF	MS	F (DFn, DFd)	P value
Treatment (between columns)	2454	2	1227	F (2, 18) = 61.41	P<0.0001
Residual (within columns)	359.7	18	19.99
Total	2814	20
Data summary
Number of treatments (columns)	3
Number of values (total)	21
Number of families	1
Number of comparisons per family	2
Alpha	0.05
Dunnett's multiple comparisons test	Mean Diff.	95.00% CI of diff.	Below threshold?	Summary	Adjusted P Value	A-?
sh-ctrl vs. sh-LRP8-1#	21.68	15.95 to 27.41	Yes	****	<0.0001	B	sh-LRP8-1#
sh-ctrl vs. sh-LRP8-2#	24.01	18.28 to 29.74	Yes	****	<0.0001	C	sh-LRP8-2#
Test details	Mean 1	Mean 2	Mean Diff.	SE of diff.	n1	n2	q	DF
sh-ctrl vs. sh-LRP8-1#	62.9	41.22	21.68	2.39	7	7	9.072	18
sh-ctrl vs. sh-LRP8-2#	62.9	38.89	24.01	2.39	7	7	10.05	18
