# Supplementary material for: Reelin-LRP8 signaling mediates brain dissemination of breast cancer cells via abluminal migration
Source: EMBO Mol Med. 2025 Jun 12;17(8):1983–2010. doi: 10.1038/s44321-025-00260-0 (PMC12339728; doi:10.1038/s44321-025-00260-0)
Supplement: Supplementary file 19 — Figure EV2 Source Data [file 44321_2025_260_MOESM19_ESM.zip › Figure EV2/EV2I/EV2I.xlsx]

## Sheet: EV2I
		KI67 ( +) cell ratio ( %)
			sh-ctrl	sh-LRP8-1#	sh-LRP8-2#
		1#	63.9485	53.0067	43.9716
		2#	69.5946	47.4336	56.2687
		3#	77.9793	57.513	58.0935
		4#	71.1073	44.9153	48.6957
Table Analyzed	KI67
Data sets analyzed	A-C
ANOVA summary
F	13.9
P value	0.0018
P value summary	**
Significant diff. among means (P < 0.05)?	Yes
R squared	0.7554
Brown-Forsythe test
F (DFn, DFd)	0.3099 (2, 9)
P value	0.741
P value summary	ns
Are SDs significantly different (P < 0.05)?	No
Bartlett's test
Bartlett's statistic (corrected)	0.07512
P value	0.9631
P value summary	ns
Are SDs significantly different (P < 0.05)?	No
ANOVA table	SS	DF	MS	F (DFn, DFd)	P value
Treatment (between columns)	1008	2	503.9	F (2, 9) = 13.90	P=0.0018
Residual (within columns)	326.3	9	36.26
Total	1334	11
Data summary
Number of treatments (columns)	3
Number of values (total)	12
Number of families	1
Number of comparisons per family	2
Alpha	0.05
Dunnett's multiple comparisons test	Mean Diff.	95.00% CI of diff.	Below threshold?	Summary	Adjusted P Value	A-?
sh-ctrl vs. sh-LRP8-1#	19.94	8.810 to 31.07	Yes	**	0.0021	B	sh-LRP8-1#
sh-ctrl vs. sh-LRP8-2#	18.9	7.770 to 30.03	Yes	**	0.003	C	sh-LRP8-2#
Test details	Mean 1	Mean 2	Mean Diff.	SE of diff.	n1	n2	q	DF
sh-ctrl vs. sh-LRP8-1#	70.66	50.72	19.94	4.258	4	4	4.683	9
sh-ctrl vs. sh-LRP8-2#	70.66	51.76	18.9	4.258	4	4	4.439	9
