# Supplementary material for: Reelin-LRP8 signaling mediates brain dissemination of breast cancer cells via abluminal migration
Source: EMBO Mol Med. 2025 Jun 12;17(8):1983–2010. doi: 10.1038/s44321-025-00260-0 (PMC12339728; doi:10.1038/s44321-025-00260-0)
Supplement: Supplementary file 20 — Figure EV3 Source Data [file 44321_2025_260_MOESM20_ESM.zip]

Archive with 30 entries (22 files):
- Figure EV3/
- Figure EV3/EV3A/
- Figure EV3/EV3A/sh-ctrl 0h.png
- Figure EV3/EV3A/sh-ctrl 24h.png
- Figure EV3/EV3A/sh-LRP8-1# 0h.png
- Figure EV3/EV3A/sh-LRP8-1# 24h.png
- Figure EV3/EV3A/sh-LRP8-2# 0h.png
- Figure EV3/EV3A/sh-LRP8-2# 24h.png
- Figure EV3/EV3B/
- Figure EV3/EV3B/EV3B.xlsx
- Figure EV3/EV3C/
- Figure EV3/EV3C/sh-ctrl 0h.png
- Figure EV3/EV3C/sh-ctrl 24h.png
- Figure EV3/EV3C/sh-LRP8-1# 0h.png
- Figure EV3/EV3C/sh-LRP8-1# 24h.png
- Figure EV3/EV3C/sh-LRP8-2# 0h.png
- Figure EV3/EV3C/sh-LRP8-2# 24h.png
- Figure EV3/EV3D/
- Figure EV3/EV3D/EV3D.xlsx
- Figure EV3/EV3E/
- Figure EV3/EV3E/sh-ctrl invasion.tif
- Figure EV3/EV3E/sh-ctrl migration.tif
- Figure EV3/EV3E/sh-LRP8-1# invasion.tif
- Figure EV3/EV3E/sh-LRP8-1# migration.tif
- Figure EV3/EV3E/sh-LRP8-2# invasion.tif
- Figure EV3/EV3E/sh-LRP8-2# migration.tif
- Figure EV3/EV3F/
- Figure EV3/EV3F/EV3F.xls
- Figure EV3/EV3G/
- Figure EV3/EV3G/EV3G.xls
