# Supplementary material for: Reelin-LRP8 signaling mediates brain dissemination of breast cancer cells via abluminal migration
Source: EMBO Mol Med. 2025 Jun 12;17(8):1983–2010. doi: 10.1038/s44321-025-00260-0 (PMC12339728; doi:10.1038/s44321-025-00260-0)
Supplement: Supplementary file 20 — Figure EV3 Source Data [file 44321_2025_260_MOESM20_ESM.zip › Figure EV3/EV3B/EV3B.xlsx]

## Sheet: EV3B
		Wound area (%)
			ctrl	sh-LRP8-1#	sh-LRP8-2#
		1#	64.4375	84.6096	73.7242
		2#	69.6798	75.3467	72.3032
		3#	61.3646	65.5197	71.0995
		4#	55.1501	72.8815	80.6101
		5#	54.1741	71.7044	68.1507
		6#	55.2522	73.2527	66.4381
		7#	55.0414	60.5508	87.5036
Table Analyzed	LRP8
Data sets analyzed	A-C
ANOVA summary
F	9.194
P value	0.0018
P value summary	**
Significant diff. among means (P < 0.05)?	Yes
R squared	0.5053
Brown-Forsythe test
F (DFn, DFd)	0.03575 (2, 18)
P value	0.9649
P value summary	ns
Are SDs significantly different (P < 0.05)?	No
Bartlett's test
Bartlett's statistic (corrected)	0.3494
P value	0.8397
P value summary	ns
Are SDs significantly different (P < 0.05)?	No
ANOVA table	SS	DF	MS	F (DFn, DFd)	P value
Treatment (between columns)	909.6	2	454.8	F (2, 18) = 9.194	P=0.0018
Residual (within columns)	890.5	18	49.47
Total	1800	20
Data summary
Number of treatments (columns)	3
Number of values (total)	21
Number of families	1
Number of comparisons per family	2
Alpha	0.05
Dunnett's multiple comparisons test	Mean Diff.	95.00% CI of diff.	Below threshold?	Summary	Adjusted P Value	A-?
ctrl vs. sh-LRP8-1#	-12.68	-21.70 to -3.663	Yes	**	0.0064	B	sh-LRP8-1#
ctrl vs. sh-LRP8-2#	-14.96	-23.98 to -5.943	Yes	**	0.0017	C	sh-LRP8-2#
Test details	Mean 1	Mean 2	Mean Diff.	SE of diff.	n1	n2	q	DF
ctrl vs. sh-LRP8-1#	59.3	71.98	-12.68	3.76	7	7	3.373	18
ctrl vs. sh-LRP8-2#	59.3	74.26	-14.96	3.76	7	7	3.98	18
