# Supplementary material for: Reelin-LRP8 signaling mediates brain dissemination of breast cancer cells via abluminal migration
Source: EMBO Mol Med. 2025 Jun 12;17(8):1983–2010. doi: 10.1038/s44321-025-00260-0 (PMC12339728; doi:10.1038/s44321-025-00260-0)
Supplement: Supplementary file 20 — Figure EV3 Source Data [file 44321_2025_260_MOESM20_ESM.zip › Figure EV3/EV3D/EV3D.xlsx]

## Sheet: EV3D
			Wound area (%)
				sh-ctrl	sh-LRP8-1#	sh-LRP8-2#
			1#	51.9055	75.9687	77.3159
			2#	63.3963	74.79	80.5651
			3#	70.0498	78.7031	76.8627
	Table Analyzed	BT549
	Data sets analyzed	A-C
	ANOVA summary
	F	7.964
	P value	0.0205
	P value summary	*
	Significant diff. among means (P < 0.05)?	Yes
	R squared	0.7264
	Brown-Forsythe test
	F (DFn, DFd)	1.791 (2, 6)
	P value	0.2455
	P value summary	ns
	Are SDs significantly different (P < 0.05)?	No
	Bartlett's test
	Bartlett's statistic (corrected)
	P value
	P value summary
	Are SDs significantly different (P < 0.05)?
	ANOVA table	SS	DF	MS	F (DFn, DFd)	P value
	Treatment (between columns)	490.4	2	245.2	F (2, 6) = 7.964	P=0.0205
	Residual (within columns)	184.7	6	30.79
	Total	675.1	8
	Data summary
	Number of treatments (columns)	3
	Number of values (total)	9
	Number of families	1
	Number of comparisons per family	2
	Alpha	0.05
	Dunnett's multiple comparisons test	Mean Diff.	95.00% CI of diff.	Below threshold?	Summary	Adjusted P Value	A-?
	sh-ctrl vs. sh-LRP8-1#	-14.7	-27.67 to -1.733	Yes	*	0.0309	B	sh-LRP8-1#
	sh-ctrl vs. sh-LRP8-2#	-16.46	-29.43 to -3.493	Yes	*	0.0193	C	sh-LRP8-2#
	Test details	Mean 1	Mean 2	Mean Diff.	SE of diff.	n1	n2	q	DF
	sh-ctrl vs. sh-LRP8-1#	61.78	76.49	-14.7	4.53	3	3	3.245	6
	sh-ctrl vs. sh-LRP8-2#	61.78	78.25	-16.46	4.53	3	3	3.634	6
