# Supplementary material for: Reelin-LRP8 signaling mediates brain dissemination of breast cancer cells via abluminal migration
Source: EMBO Mol Med. 2025 Jun 12;17(8):1983–2010. doi: 10.1038/s44321-025-00260-0 (PMC12339728; doi:10.1038/s44321-025-00260-0)
Supplement: Supplementary file 20 — Figure EV3 Source Data [file 44321_2025_260_MOESM20_ESM.zip › Figure EV3/EV3F/EV3F.xls]

## Sheet: EV3F
		No. of migrated cells
			ctrl	sh-LRP8-1#	sh-LRP8-2#
		1#	812	587	698
		2#	943	625	662
		3#	852	656	565
Table Analyzed	BT549-migration-sh-LRP8
Data sets analyzed	A-C
ANOVA summary
F	16.21
P value	0.0038
P value summary	**
Significant diff. among means (P < 0.05)?	Yes
R squared	0.8438
Brown-Forsythe test
F (DFn, DFd)	0.2706 (2, 6)
P value	0.7718
P value summary	ns
Are SDs significantly different (P < 0.05)?	No
Bartlett's test
Bartlett's statistic (corrected)
P value
P value summary
Are SDs significantly different (P < 0.05)?
ANOVA table	SS	DF	MS	F (DFn, DFd)	P value
Treatment (between columns)	112722	2	56361	F (2, 6) = 16.21	P=0.0038
Residual (within columns)	20867	6	3478
Total	133589	8
Data summary
Number of treatments (columns)	3
Number of values (total)	9
Number of families	1
Number of comparisons per family	2
Alpha	0.05
Dunnett's multiple comparisons test	Mean Diff.	95.00% CI of diff.	Below threshold?	Summary	Adjusted P Value	A-?
ctrl vs. sh-LRP8-1#	246.3	108.5 to 384.2	Yes	**	0.0039	B	sh-LRP8-1#
ctrl vs. sh-LRP8-2#	227.3	89.47 to 365.2	Yes	**	0.0058	C	sh-LRP8-2#
Test details	Mean 1	Mean 2	Mean Diff.	SE of diff.	n1	n2	q	DF
ctrl vs. sh-LRP8-1#	869	622.7	246.3	48.15	3	3	5.116	6
ctrl vs. sh-LRP8-2#	869	641.7	227.3	48.15	3	3	4.721	6
