# Supplementary material for: Reelin-LRP8 signaling mediates brain dissemination of breast cancer cells via abluminal migration
Source: EMBO Mol Med. 2025 Jun 12;17(8):1983–2010. doi: 10.1038/s44321-025-00260-0 (PMC12339728; doi:10.1038/s44321-025-00260-0)
Supplement: Supplementary file 20 — Figure EV3 Source Data [file 44321_2025_260_MOESM20_ESM.zip › Figure EV3/EV3G/EV3G.xls]

## Sheet: EV3G
		No. of invasive cells
			ctrl	sh-LRP8-1#	sh-LRP8-2#
		1#	742	385	445
		2#	736	397	378
		3#	774	426	386
	Table Analyzed	BT549-Invasion-sh-LRP8
	Data sets analyzed	A-C
	ANOVA summary
	F	164.9
	P value	<0.0001
	P value summary	****
	Significant diff. among means (P < 0.05)?	Yes
	R squared	0.9821
	Brown-Forsythe test
	F (DFn, DFd)	0.1667 (2, 6)
	P value	0.8503
	P value summary	ns
	Are SDs significantly different (P < 0.05)?	No
	Bartlett's test
	Bartlett's statistic (corrected)
	P value
	P value summary
	Are SDs significantly different (P < 0.05)?
	ANOVA table	SS	DF	MS	F (DFn, DFd)	P value
	Treatment (between columns)	241976	2	120988	F (2, 6) = 164.9	P<0.0001
	Residual (within columns)	4401	6	733.6
	Total	246378	8
	Data summary
	Number of treatments (columns)	3
	Number of values (total)	9
	Number of families	1
	Number of comparisons per family	2
	Alpha	0.05
	Dunnett's multiple comparisons test	Mean Diff.	95.00% CI of diff.	Below threshold?	Summary	Adjusted P Value	A-?
	ctrl vs. sh-LRP8-1#	348	284.7 to 411.3	Yes	****	<0.0001	B	sh-LRP8-1#
	ctrl vs. sh-LRP8-2#	347.7	284.4 to 411.0	Yes	****	<0.0001	C	sh-LRP8-2#
	Test details	Mean 1	Mean 2	Mean Diff.	SE of diff.	n1	n2	q	DF
	ctrl vs. sh-LRP8-1#	750.7	402.7	348	22.11	3	3	15.74	6
	ctrl vs. sh-LRP8-2#	750.7	403	347.7	22.11	3	3	15.72	6
