# Supplementary material for: Reelin-LRP8 signaling mediates brain dissemination of breast cancer cells via abluminal migration
Source: EMBO Mol Med. 2025 Jun 12;17(8):1983–2010. doi: 10.1038/s44321-025-00260-0 (PMC12339728; doi:10.1038/s44321-025-00260-0)
Supplement: Supplementary file 21 — Figure EV4 Source Data [file 44321_2025_260_MOESM21_ESM.zip]

Archive with 45 entries (34 files):
- Figure EV4/
- Figure EV4/EV4A/
- Figure EV4/EV4A/EV4A Blot.jpg
- Figure EV4/EV4B/
- Figure EV4/EV4B/EV4B.xlsx
- Figure EV4/EV4C/
- Figure EV4/EV4C/sh-ctrl vehicle..jpg
- Figure EV4/EV4C/sh-ctrl vehicle.jpg
- Figure EV4/EV4C/sh-ctrl+Reelin..jpg
- Figure EV4/EV4C/sh-ctrl+Reelin.jpg
- Figure EV4/EV4C/sh-LRP8-2# vehicle..jpg
- Figure EV4/EV4C/sh-LRP8-2# vehicle.jpg
- Figure EV4/EV4C/sh-LRP8-2#+Reelin..jpg
- Figure EV4/EV4C/sh-LRP8-2#+Reelin.jpg
- Figure EV4/EV4D/
- Figure EV4/EV4D/sh-ctrl vehicle 6X.png
- Figure EV4/EV4D/sh-ctrl vehicle.png
- Figure EV4/EV4D/sh-ctrl+Reelin X6.png
- Figure EV4/EV4D/sh-ctrl+Reelin.png
- Figure EV4/EV4D/sh-LRP8-2# vehicle X6.png
- Figure EV4/EV4D/sh-LRP8-2# vehicle.png
- Figure EV4/EV4D/sh-LRP8-2#+Reelin.png
- Figure EV4/EV4D/sh-LRP8-5#+Reelin X6.png
- Figure EV4/EV4E/
- Figure EV4/EV4E/EV4E.xls
- Figure EV4/EV4F/
- Figure EV4/EV4F/EV4F.xlsx
- Figure EV4/EV4G/
- Figure EV4/EV4G/sh-ctrl vehicle 0h.png
- Figure EV4/EV4G/sh-ctrl vehicle 24h.png
- Figure EV4/EV4G/sh-ctrl+Reelin 0h.png
- Figure EV4/EV4G/sh-ctrl+Reelin 24h.png
- Figure EV4/EV4G/sh-LRP8-2# 0h.png
- Figure EV4/EV4G/sh-LRP8-2# 24h.png
- Figure EV4/EV4G/sh-LRP8-2#+Reelin 0h.png
- Figure EV4/EV4G/sh-LRP8-2#+Reelin 24h.png
- Figure EV4/EV4H/
- Figure EV4/EV4H/EV4H.xlsx
- Figure EV4/EV4I/
- Figure EV4/EV4I/BM0 0h.png
- Figure EV4/EV4I/BM0 24h.png
- Figure EV4/EV4I/BM6 0h.png
- Figure EV4/EV4I/BM6 24h.png
- Figure EV4/EV4J/
- Figure EV4/EV4J/EV4J.xlsx
