# Supplementary material for: Reelin-LRP8 signaling mediates brain dissemination of breast cancer cells via abluminal migration
Source: EMBO Mol Med. 2025 Jun 12;17(8):1983–2010. doi: 10.1038/s44321-025-00260-0 (PMC12339728; doi:10.1038/s44321-025-00260-0)
Supplement: Supplementary file 21 — Figure EV4 Source Data [file 44321_2025_260_MOESM21_ESM.zip › Figure EV4/EV4B/EV4B.xlsx]

## Sheet: EV4B
		The expression of LRP8
			Vehicle	Reelin
		1#	1	0.998997
		2#	1	1.29226
		3#	1	1.04564
	Table Analyzed	Reelin LRP8
	Column B	Reelin
	vs.	vs.
	Column A	Vehicle
	Unpaired t test
	P value	0.2847
	P value summary	ns
	Significantly different (P < 0.05)?	No
	One- or two-tailed P value?	Two-tailed
	t, df	t=1.234, df=4
	How big is the difference?
	Mean of column A	1
	Mean of column B	1.112
	Difference between means (B - A) ± SEM	0.1123 ± 0.09098
	95% confidence interval	-0.1403 to 0.3649
	R squared (eta squared)	0.2758
	F test to compare variances
	F, DFn, Dfd	Infinity, 2, 2
	P value	<0.0001
	P value summary	****
	Significantly different (P < 0.05)?	Yes
	Data analyzed
	Sample size, column A	3
	Sample size, column B	3
