# Supplementary material for: Reelin-LRP8 signaling mediates brain dissemination of breast cancer cells via abluminal migration
Source: EMBO Mol Med. 2025 Jun 12;17(8):1983–2010. doi: 10.1038/s44321-025-00260-0 (PMC12339728; doi:10.1038/s44321-025-00260-0)
Supplement: Supplementary file 21 — Figure EV4 Source Data [file 44321_2025_260_MOESM21_ESM.zip › Figure EV4/EV4E/EV4E.xls]

## Sheet: EV4E
			colony formation
				vehicle			Reelin
				1#	2#	3#	1#	2#	3#
			sh-ctrl	128	141	147	143	119	138
			sh-LRP8-2#	42	57	54	53	43	48
		Table Analyzed	Reelin colony formation
		Two-way RM ANOVA	Matching: Stacked
		Assume sphericity?	Yes
		Alpha	0.05
		Source of Variation	% of total variation	P value	P value summary	Significant?
		Time x Column Factor	0.01761	0.6883	ns	No
		Time	96.8	<0.0001	****	Yes
		Column Factor	0.2246	0.5867	ns	No
		Subject	2.577	0.0449	*	Yes
		ANOVA table	SS	DF	MS	F (DFn, DFd)	P value
		Time x Column Factor	4.083	1	4.083	F (1, 4) = 0.1863	P=0.6883
		Time	22447	1	22447	F (1, 4) = 1024	P<0.0001
		Column Factor	52.08	1	52.08	F (1, 4) = 0.3486	P=0.5867
		Subject	597.7	4	149.4	F (4, 4) = 6.817	P=0.0449
		Residual	87.67	4	21.92
		Difference between row means
		Mean of sh-ctrl	136
		Mean of sh-LRP8-2#	49.5
		Difference between means	86.5
		SE of difference	2.703
		95% CI of difference	79.00 to 94.00
		Difference between column means
		Mean of vehicle	94.83
		Mean of Reelin	90.67
		Difference between means	4.167
		SE of difference	7.057
		95% CI of difference	-15.43 to 23.76
		Interaction CI
		Mean diff, A1 - B1	5.333
		Mean diff, A2 - B2	3
		(A1 -B1) - (A2 - B2)	2.333
		95% CI of difference	-12.68 to 17.34
		(B1 - A1) - (B2 - A2)	-2.333
		95% CI of difference	-17.34 to 12.68
		Data summary
		Number of columns (Column Factor)	2
		Number of rows (Time)	2
		Number of subjects (Subject)	6
		Number of missing values	0
		Compare each cell mean with the other cell mean in that row
		Number of families	1
		Number of comparisons per family	2
		Alpha	0.05
		Bonferroni's multiple comparisons test	Mean Diff.	95.00% CI of diff.	Below threshold?	Summary	Adjusted P Value
		vehicle - Reelin
		sh-ctrl	5.333	-15.46 to 26.13	No	ns	>0.9999
		sh-LRP8-2#	3	-17.79 to 23.79	No	ns	>0.9999
		Test details	Mean 1	Mean 2	Mean Diff.	SE of diff.	N1	N2	t	DF
		vehicle - Reelin
		sh-ctrl	138.7	133.3	5.333	7.557	3	3	0.7057	8
		sh-LRP8-2#	51	48	3	7.557	3	3	0.397	8
