# Supplementary material for: Reelin-LRP8 signaling mediates brain dissemination of breast cancer cells via abluminal migration
Source: EMBO Mol Med. 2025 Jun 12;17(8):1983–2010. doi: 10.1038/s44321-025-00260-0 (PMC12339728; doi:10.1038/s44321-025-00260-0)
Supplement: Supplementary file 21 — Figure EV4 Source Data [file 44321_2025_260_MOESM21_ESM.zip › Figure EV4/EV4F/EV4F.xlsx]

## Sheet: EV4F
		KI67 ( +) cell ratio ( %)
			vehicle			Reelin
			1#	2#	3#	1#	2#	3#
		sh-ctrl	69.1011	62.2222	65.5914	72.6257	64.3939	67.0543
		sh-LRP8-2#	44.2105	43.6975	37.5297	45.4545	37.1429	47.3755
Table Analyzed	KI67 ( +) cell ratio ( %)
Two-way RM ANOVA	Matching: Stacked
Assume sphericity?	Yes
Alpha	0.05
Source of Variation	% of total variation	P value	P value summary	Significant?
Time x Column Factor	0.02982	0.8277	ns	No
Time	91.8	0.0002	***	Yes
Column Factor	0.5924	0.5428	ns	No
Subject	5.367	0.2055	ns	No
ANOVA table	SS	DF	MS	F (DFn, DFd)	P value
Time x Column Factor	0.5738	1	0.5738	F (1, 4) = 0.05400	P=0.8277
Time	1766	1	1766	F (1, 4) = 166.2	P=0.0002
Column Factor	11.4	1	11.4	F (1, 4) = 0.4415	P=0.5428
Subject	103.3	4	25.82	F (4, 4) = 2.429	P=0.2055
Residual	42.5	4	10.63
Difference between row means
Mean of sh-ctrl	66.83
Mean of sh-LRP8-2#	42.57
Difference between means	24.26
SE of difference	1.882
95% CI of difference	19.04 to 29.49
Difference between column means
Mean of vehicle	53.73
Mean of Reelin	55.67
Difference between means	-1.949
SE of difference	2.933
95% CI of difference	-10.09 to 6.195
Interaction CI
Mean diff, A1 - B1	-2.386
Mean diff, A2 - B2	-1.512
(A1 -B1) - (A2 - B2)	-0.8746
95% CI of difference	-11.33 to 9.576
(B1 - A1) - (B2 - A2)	0.8746
95% CI of difference	-9.576 to 11.33
Data summary
Number of columns (Column Factor)	2
Number of rows (Time)	2
Number of subjects (Subject)	6
Number of missing values	0
Compare each cell mean with the other cell mean in that row
Number of families	1
Number of comparisons per family	2
Alpha	0.05
Bonferroni's multiple comparisons test	Mean Diff.	95.00% CI of diff.	Below threshold?	Summary	Adjusted P Value
vehicle - Reelin
sh-ctrl	-2.386	-11.98 to 7.203	No	ns	>0.9999
sh-LRP8-2#	-1.512	-11.10 to 8.078	No	ns	>0.9999
Test details	Mean 1	Mean 2	Mean Diff.	SE of diff.	N1	N2	t	DF
vehicle - Reelin
sh-ctrl	65.64	68.02	-2.386	3.485	3	3	0.6847	8
sh-LRP8-2#	41.81	43.32	-1.512	3.485	3	3	0.4338	8
