# Supplementary material for: Reelin-LRP8 signaling mediates brain dissemination of breast cancer cells via abluminal migration
Source: EMBO Mol Med. 2025 Jun 12;17(8):1983–2010. doi: 10.1038/s44321-025-00260-0 (PMC12339728; doi:10.1038/s44321-025-00260-0)
Supplement: Supplementary file 21 — Figure EV4 Source Data [file 44321_2025_260_MOESM21_ESM.zip › Figure EV4/EV4H/EV4H.xlsx]

## Sheet: EV4H
				Wound are (%)
					vehicle					Reelin
					1#	2#	3#	4#	5#	1#	2#	3#	4#	5#
				sh-ctrl	55.2522	64.4375	69.6798	61.3646	62.1657	49.1917	51.3818	54.4207	54.4093	49.2947
				sh-LRP8-2#	71.0995	80.6101	73.7242	72.3032	73.7321	77.9023	69.862	73.325	77.2683	71.0386
		Table Analyzed
		Two-way RM ANOVA	Matching: Stacked
		Assume sphericity?	Yes
		Alpha	0.05
		Source of Variation	% of total variation	P value	P value summary	Significant?
		Time x Column Factor	6.898	0.0066	**	Yes
		Time	72.73	<0.0001	****	Yes
		Column Factor	8.038	0.023	*	Yes
		Subject	8.171	0.1801	ns	No
		ANOVA table	SS	DF	MS	F (DFn, DFd)	P value
		Time x Column Factor	135.9	1	135.9	F (1, 8) = 13.25	P=0.0066
		Time	1433	1	1433	F (1, 8) = 139.7	P<0.0001
		Column Factor	158.3	1	158.3	F (1, 8) = 7.871	P=0.0230
		Subject	160.9	8	20.12	F (8, 8) = 1.961	P=0.1801
		Residual	82.06	8	10.26
		Difference between row means
		Mean of sh-ctrl	57.16
		Mean of sh-LRP8-2#	74.09
		Difference between means	-16.93
		SE of difference	1.432
		95% CI of difference	-20.23 to -13.62
		Difference between column means
		Mean of vehicle	68.44
		Mean of Reelin	62.81
		Difference between means	5.627
		SE of difference	2.006
		95% CI of difference	1.002 to 10.25
		Interaction CI
		Mean diff, A1 - B1	10.84
		Mean diff, A2 - B2	0.4146
		(A1 -B1) - (A2 - B2)	10.43
		95% CI of difference	3.820 to 17.03
		(B1 - A1) - (B2 - A2)	-10.43
		95% CI of difference	-17.03 to -3.820
		Data summary
		Number of columns (Column Factor)	2
		Number of rows (Time)	2
		Number of subjects (Subject)	10
		Number of missing values	0
		Compare each cell mean with the other cell mean in that row
		Number of families	1
		Number of comparisons per family	2
		Alpha	0.05
		Bonferroni's multiple comparisons test	Mean Diff.	95.00% CI of diff.	Below threshold?	Summary	Adjusted P Value
		vehicle - Reelin
		sh-ctrl	10.84	4.745 to 16.94	Yes	***	0.0009
		sh-LRP8-2#	0.4146	-5.681 to 6.510	No	ns	>0.9999
		Test details	Mean 1	Mean 2	Mean Diff.	SE of diff.	N1	N2	t	DF
		vehicle - Reelin
		sh-ctrl	62.58	51.74	10.84	2.465	5	5	4.398	16
		sh-LRP8-2#	74.29	73.88	0.4146	2.465	5	5	0.1682	16
