# Supplementary material for: Reelin-LRP8 signaling mediates brain dissemination of breast cancer cells via abluminal migration
Source: EMBO Mol Med. 2025 Jun 12;17(8):1983–2010. doi: 10.1038/s44321-025-00260-0 (PMC12339728; doi:10.1038/s44321-025-00260-0)
Supplement: Supplementary file 21 — Figure EV4 Source Data [file 44321_2025_260_MOESM21_ESM.zip › Figure EV4/EV4J/EV4J.xlsx]

## Sheet: EV4J
			wound area
				BM0	BM6
			1#	58.1843	42.6717
			2#	55.034	46.1905
			3#	56.6738	42.9724
		Table Analyzed
		Column B	BM6
		vs.	vs.
		Column A	BM0
		Unpaired t test
		P value	0.0009
		P value summary	***
		Significantly different (P < 0.05)?	Yes
		One- or two-tailed P value?	Two-tailed
		t, df	t=8.763, df=4
		How big is the difference?
		Mean of column A	56.63
		Mean of column B	43.94
		Difference between means (B - A) ± SEM	-12.69 ± 1.448
		95% confidence interval	-16.71 to -8.666
		R squared (eta squared)	0.9505
		F test to compare variances
		F, DFn, Dfd	1.533, 2, 2
		P value	0.7897
		P value summary	ns
		Significantly different (P < 0.05)?	No
		Data analyzed
		Sample size, column A	3
		Sample size, column B	3
