# Supplementary material for: Reelin-LRP8 signaling mediates brain dissemination of breast cancer cells via abluminal migration
Source: EMBO Mol Med. 2025 Jun 12;17(8):1983–2010. doi: 10.1038/s44321-025-00260-0 (PMC12339728; doi:10.1038/s44321-025-00260-0)
Supplement: Supplementary file 22 — Figure EV5 Source Data [file 44321_2025_260_MOESM22_ESM.zip]

Archive with 35 entries (24 files):
- Figure EV5/
- Figure EV5/EV5A/
- Figure EV5/EV5A/EV5A.xlsx
- Figure EV5/EV5B/
- Figure EV5/EV5B/EV5B.xlsx
- Figure EV5/EV5C/
- Figure EV5/EV5C/MEN10207 0h.png
- Figure EV5/EV5C/MEN10207 24h.png
- Figure EV5/EV5C/OB 0h.png
- Figure EV5/EV5C/OB 24h.png
- Figure EV5/EV5C/vehicle 0h.png
- Figure EV5/EV5C/vehicle 24h.png
- Figure EV5/EV5D/
- Figure EV5/EV5D/MEN10207 invasion.tif
- Figure EV5/EV5D/MEN10207 migration.tif
- Figure EV5/EV5D/OB invasion.tif
- Figure EV5/EV5D/OB migration.tif
- Figure EV5/EV5D/vehicle invasion.tif
- Figure EV5/EV5D/vehicle migration.tif
- Figure EV5/EV5E/
- Figure EV5/EV5E/EV5E.xlsx
- Figure EV5/EV5F/
- Figure EV5/EV5F/EV5F.xlsx
- Figure EV5/EV5G/
- Figure EV5/EV5G/EV5G.xlsx
- Figure EV5/EV5H/
- Figure EV5/EV5H/EV5H.xls
- Figure EV5/EV5H/MEN10207 Toxicity.tif
- Figure EV5/EV5H/Onjisaponin B Toxicity.tif
- Figure EV5/EV5I/
- Figure EV5/EV5I/EV5I.xls
- Figure EV5/EV5I/MEN 10207 Toxicity.tif
- Figure EV5/EV5I/Onjisaponin B Toxicity.tif
- Figure EV5/EV5J/
- Figure EV5/EV5J/EV5J.xls
