# Supplementary material for: Reelin-LRP8 signaling mediates brain dissemination of breast cancer cells via abluminal migration
Source: EMBO Mol Med. 2025 Jun 12;17(8):1983–2010. doi: 10.1038/s44321-025-00260-0 (PMC12339728; doi:10.1038/s44321-025-00260-0)
Supplement: Supplementary file 22 — Figure EV5 Source Data [file 44321_2025_260_MOESM22_ESM.zip › Figure EV5/EV5A/EV5A.xlsx]

## Sheet: EV5A
	Cell vaibility (%)
		1#	2#	3#
	0 μM	100	100	100
	5 μM	72.237	78.3005	77.5561
	10 μM	48.9348	55.8422	63.7157
	15 μM	34.3542	38.6191	44.4514
	20 μM	21.4381	25.8725	32.1696
	25 μM	16.9108	13.2018	19.7631
	Transform
		100	100	100
	0.69897	72.237	78.3005	77.5561
	1	48.9348	55.8422	63.7157
	1.17609	34.3542	38.6191	44.4514
	1.30103	21.4381	25.8725	32.1696
	1.39794	16.9108	13.2018	19.7631
[Inhibitor] vs. normalized response -- Variable slope
Best-fit values
IC50	10.96
HillSlope	-1.68
logIC50	1.04
95% CI (profile likelihood)
IC50	10.08 to 11.84
HillSlope	-1.958 to -1.431
logIC50	1.003 to 1.073
Goodness of Fit
Degrees of Freedom	16
R squared	0.9769
Sum of Squares	350.1
Sy.x	4.678
Constraints
IC50	IC50 > 0
Number of points
# of X values	24
# Y values analyzed	18
