# Supplementary material for: Reelin-LRP8 signaling mediates brain dissemination of breast cancer cells via abluminal migration
Source: EMBO Mol Med. 2025 Jun 12;17(8):1983–2010. doi: 10.1038/s44321-025-00260-0 (PMC12339728; doi:10.1038/s44321-025-00260-0)
Supplement: Supplementary file 22 — Figure EV5 Source Data [file 44321_2025_260_MOESM22_ESM.zip › Figure EV5/EV5B/EV5B.xlsx]

## Sheet: EV5B
	Cell viability (%)
		1#	2#	3#
	0 μM	100	100	100
	5 μM	97.3064	88.2927	78.0045
	10 μM	80.2189	72.8455	71.4286
	15 μM	66.1616	70.4878	71.4286
	20 μM	55.6397	47.3984	50.7937
	25 μM	32.9125	34.4715	26.833
	Transform
		100	100	100
	0.69897	97.3064	88.2927	78.0045
	1	80.2189	72.8455	71.4286
	1.17609	66.1616	70.4878	71.4286
	1.30103	55.6397	47.3984	50.7937
	1.39794	32.9125	34.4715	26.833
[Inhibitor] vs. normalized response -- Variable slope
Best-fit values
IC50	19.37
HillSlope	-1.917
logIC50	1.287
95% CI (profile likelihood)
IC50	17.62 to 21.63
HillSlope	-2.598 to -1.402
logIC50	1.246 to 1.335
Goodness of Fit
Degrees of Freedom	16
R squared	0.9223
Sum of Squares	741.8
Sy.x	6.809
Constraints
IC50	IC50 > 0
Number of points
# of X values	24
# Y values analyzed	18
