# Supplementary material for: Reelin-LRP8 signaling mediates brain dissemination of breast cancer cells via abluminal migration
Source: EMBO Mol Med. 2025 Jun 12;17(8):1983–2010. doi: 10.1038/s44321-025-00260-0 (PMC12339728; doi:10.1038/s44321-025-00260-0)
Supplement: Supplementary file 22 — Figure EV5 Source Data [file 44321_2025_260_MOESM22_ESM.zip › Figure EV5/EV5E/EV5E.xlsx]

## Sheet: EV5E
			Wound area (%)
				vehicle	Onjisaponin B	MEN 10207
			1#	56.7674	76.6606	64.2133
			2#	55.8159	72.4577	71.04
			3#	63.1956	79.1921	68.0987
			4#	62.342	71.5212	75.9057
			5#	56.8754	69.5618	74.659
	Table Analyzed	OB MEN 10207
	Data sets analyzed	A-C
	ANOVA summary
	F	18.28
	P value	0.0002
	P value summary	***
	Significant diff. among means (P < 0.05)?	Yes
	R squared	0.7529
	Brown-Forsythe test
	F (DFn, DFd)	0.1903 (2, 12)
	P value	0.8292
	P value summary	ns
	Are SDs significantly different (P < 0.05)?	No
	Bartlett's test
	Bartlett's statistic (corrected)	0.378
	P value	0.8278
	P value summary	ns
	Are SDs significantly different (P < 0.05)?	No
	ANOVA table	SS	DF	MS	F (DFn, DFd)	P value
	Treatment (between columns)	616.4	2	308.2	F (2, 12) = 18.28	P=0.0002
	Residual (within columns)	202.3	12	16.86
	Total	818.7	14
	Data summary
	Number of treatments (columns)	3
	Number of values (total)	15
	Number of families	1
	Number of comparisons per family	2
	Alpha	0.05
	Dunnett's multiple comparisons test	Mean Diff.	95.00% CI of diff.	Below threshold?	Summary	Adjusted P Value	A-?
	vehicle vs. Onjisaponin B	-14.88	-21.38 to -8.381	Yes	***	0.0002	B	Onjisaponin B
	vehicle vs. MEN 10207	-11.78	-18.28 to -5.286	Yes	**	0.0013	C	MEN 10207
	Test details	Mean 1	Mean 2	Mean Diff.	SE of diff.	n1	n2	q	DF
	vehicle vs. Onjisaponin B	59	73.88	-14.88	2.597	5	5	5.73	12
	vehicle vs. MEN 10207	59	70.78	-11.78	2.597	5	5	4.538	12
