# Supplementary material for: Reelin-LRP8 signaling mediates brain dissemination of breast cancer cells via abluminal migration
Source: EMBO Mol Med. 2025 Jun 12;17(8):1983–2010. doi: 10.1038/s44321-025-00260-0 (PMC12339728; doi:10.1038/s44321-025-00260-0)
Supplement: Supplementary file 22 — Figure EV5 Source Data [file 44321_2025_260_MOESM22_ESM.zip › Figure EV5/EV5F/EV5F.xlsx]

## Sheet: EV5F
		No. of migrated cells
			vehicle	Onjisaponin B	MEN 10207
		1#	976	318	486
		2#	921	284	595
		3#	986	245	622
		4#	1029	252	586
	Table Analyzed	migration
	Data sets analyzed	A-C
	ANOVA summary
	F	225.5
	P value	<0.0001
	P value summary	****
	Significant diff. among means (P < 0.05)?	Yes
	R squared	0.9804
	Brown-Forsythe test
	F (DFn, DFd)	0.09410 (2, 9)
	P value	0.9111
	P value summary	ns
	Are SDs significantly different (P < 0.05)?	No
	Bartlett's test
	Bartlett's statistic (corrected)	0.8455
	P value	0.6553
	P value summary	ns
	Are SDs significantly different (P < 0.05)?	No
	ANOVA table	SS	DF	MS	F (DFn, DFd)	P value
	Treatment (between columns)	996933	2	498467	F (2, 9) = 225.5	P<0.0001
	Residual (within columns)	19898	9	2211
	Total	1016831	11
	Data summary
	Number of treatments (columns)	3
	Number of values (total)	12
	Number of families	1
	Number of comparisons per family	2
	Alpha	0.05
	Dunnett's multiple comparisons test	Mean Diff.	95.00% CI of diff.	Below threshold?	Summary	Adjusted P Value	A-?
	vehicle vs. Onjisaponin B	703.3	616.3 to 790.2	Yes	****	<0.0001	B	Onjisaponin B
	vehicle vs. MEN 10207	405.8	318.8 to 492.7	Yes	****	<0.0001	C	MEN 10207
	Test details	Mean 1	Mean 2	Mean Diff.	SE of diff.	n1	n2	q	DF
	vehicle vs. Onjisaponin B	978	274.8	703.3	33.25	4	4	21.15	9
	vehicle vs. MEN 10207	978	572.3	405.8	33.25	4	4	12.2	9
