# Supplementary material for: Reelin-LRP8 signaling mediates brain dissemination of breast cancer cells via abluminal migration
Source: EMBO Mol Med. 2025 Jun 12;17(8):1983–2010. doi: 10.1038/s44321-025-00260-0 (PMC12339728; doi:10.1038/s44321-025-00260-0)
Supplement: Supplementary file 22 — Figure EV5 Source Data [file 44321_2025_260_MOESM22_ESM.zip › Figure EV5/EV5G/EV5G.xlsx]

## Sheet: EV5G
			No. of invaded cells
				vehicle	Onjisaponin B	MEN 10207
			1#	826	178	427
			2#	912	206	483
			3#	848	244	264
			4#	812	224	403
	Table Analyzed	Invasion
	Data sets analyzed	A-C
	ANOVA summary
	F	113.2
	P value	<0.0001
	P value summary	****
	Significant diff. among means (P < 0.05)?	Yes
	R squared	0.9618
	Brown-Forsythe test
	F (DFn, DFd)	0.9499 (2, 9)
	P value	0.4224
	P value summary	ns
	Are SDs significantly different (P < 0.05)?	No
	Bartlett's test
	Bartlett's statistic (corrected)	3.705
	P value	0.1568
	P value summary	ns
	Are SDs significantly different (P < 0.05)?	No
	ANOVA table	SS	DF	MS	F (DFn, DFd)	P value
	Treatment (between columns)	860315	2	430158	F (2, 9) = 113.2	P<0.0001
	Residual (within columns)	34214	9	3802
	Total	894529	11
	Data summary
	Number of treatments (columns)	3
	Number of values (total)	12
	Number of families	1
	Number of comparisons per family	2
	Alpha	0.05
	Dunnett's multiple comparisons test	Mean Diff.	95.00% CI of diff.	Below threshold?	Summary	Adjusted P Value	A-?
	vehicle vs. Onjisaponin B	636.5	522.5 to 750.5	Yes	****	<0.0001	B	Onjisaponin B
	vehicle vs. MEN 10207	455.3	341.3 to 569.2	Yes	****	<0.0001	C	MEN 10207
	Test details	Mean 1	Mean 2	Mean Diff.	SE of diff.	n1	n2	q	DF
	vehicle vs. Onjisaponin B	849.5	213	636.5	43.6	4	4	14.6	9
	vehicle vs. MEN 10207	849.5	394.3	455.3	43.6	4	4	10.44	9
