# Supplementary material for: Reelin-LRP8 signaling mediates brain dissemination of breast cancer cells via abluminal migration
Source: EMBO Mol Med. 2025 Jun 12;17(8):1983–2010. doi: 10.1038/s44321-025-00260-0 (PMC12339728; doi:10.1038/s44321-025-00260-0)
Supplement: Supplementary file 22 — Figure EV5 Source Data [file 44321_2025_260_MOESM22_ESM.zip › Figure EV5/EV5H/EV5H.xls]

## Sheet: Onjisaponin B
		n=15	n=13	n=14	n=15	n=15	n=15	n=13	n=12	n=14
Treatment started at 2 dpf		0 μM	1 μM	2 μM	4 μM	6 μM	8 μM	10 μM	12 μM	14 μM
Survival rate(100%)	2 dpf	100	100	100	100	100	100	100	100	100
	3 dpf	100	100	100	93.3333	66.6667	13.3333	0	0	0
	4 dpf	100	100	100	73.3333	20	0	0	0	0
	5 dpf	100	100	100	73.3333	0	0	0	0	0

## Sheet: MEN 10207
		n=14	n=15	n=15	n=15	n=15	n=15	n=15	n=15
Treatment started at 2 dpf		0 μM	5 μM	10 μM	20 μM	30 μM	40 μM	50 μM	60 μM
Survival rate(100%)	2dpf	100	100	100	100	100	100	0	0
	3dpf	100	100	100	100	53.3333	0	0	0
	4dpf	100	93.3333	100	60	0	0	0	0
	5dpf	100	93.3333	100	60	0	0	0	0
