# Supplementary material for: Reelin-LRP8 signaling mediates brain dissemination of breast cancer cells via abluminal migration
Source: EMBO Mol Med. 2025 Jun 12;17(8):1983–2010. doi: 10.1038/s44321-025-00260-0 (PMC12339728; doi:10.1038/s44321-025-00260-0)
Supplement: Supplementary file 22 — Figure EV5 Source Data [file 44321_2025_260_MOESM22_ESM.zip › Figure EV5/EV5I/EV5I.xls]

## Sheet: toxicity in Balb
Date		2025.1.08		2025.1.09		2025.1.10		2025.1.11		2025.1.12		2025.1.13
		day 0		day 1		day 2		day 3		day 4		day 5
	Treatment	MEN 10207 iv										sacrifice
NO#		体重g	体温℃	体重g	体温℃	体重g	体温℃	体重g	体温℃	体重g	体温℃	体重g	体温℃
1	Day0-4，1.9mg/kg MEN 10207	19.1	35.9	18.6	36.1	18.3	36.2	18.9	36.6	19.4	36.9	19.7	36.8
2	Day0-4，1.9mg/kg MEN 10207	17.9	36.1	17.9	36	17.4	36.2	18	36.8	18.4	36.6	18.6	36.9
3	Day0-4，1.9mg/kg MEN 10207	17.8	35.9	18.2	36.3	17.7	36.6	18	36.9	18.7	37.1	19.1	36.8
4	Day0-4，3.8mg/kg MEN 10207	18	36.4	18.2	36.3	18	36.1	18.6	36.6	18.5	36.8	18.9	36.9
5	Day0-4，3.8mg/kg MEN 10207	18.1	36.8	17.8	35.9	17.6	35.9	17.7	36.4	18.4	36.6	19.4	36.7
6	Day0-4，3.8mg/kg MEN 10207	18.2	37.2	18-0	36.1	17.4	36.3	17.7	36.7	18.1	36.8	19.1	36.9
7	Day0-4，5.7mg/kg MEN 10207	18.3	36.6	17.3	36.1	17.2	36.3	17.6	36.4	18.2	36.6	18.4	37.1
8	Day0-4，5.7mg/kg MEN 10207	17.9	36.8	17.8	36.8	17.2	36.3	17.4	36.9	17.7	36.7	18.2	36.7
9	Day0-4，5.7mg/kg MEN 10207	18.7	37.3	18.1	36.2	17.5	36.6	17.9	36.8	18.4	36.7	18.6	36.6
10	Vehicle	20	37.1	18.8	36.2	19.8	35.9	19.9	36.3	20.4	36.8	20.8	36.9
11	Vehicle	19.9	36.9	19	36	19.7	36.1	20.2	36.4	20.6	36.8	20.9	36.8
12	Vehicle	16.8	35.8	16.8	35.8	17.2	35.8	18.4	35.9	18.6	35.7	18.9	35.8
		day 0		day 1		day 2
		OB ip
NO#		体重g	体温℃	体重g	体温℃
12	2.5mg/kg OB	19.2	36.7	17.8	33.3	die
13	2.5mg/kg OB	19.1	36.8	18.1	34.1	die
14	2.5mg/kg OB	18.9	36.9	17.1	33.4	die
15	5mg/kg OB	19.6	36.6	17.6	33.1	die
16	5mg/kg OB	18.9	36.6	die
17	5mg/kg OB	18.8	36.9	die
18	10mg/kg OB	19.2	37.1	die
19	10mg/kg OB	19.5	36.5	die
20	10mg/kg OB	19.3	36.8	die
