# Supplementary material for: Reelin-LRP8 signaling mediates brain dissemination of breast cancer cells via abluminal migration
Source: EMBO Mol Med. 2025 Jun 12;17(8):1983–2010. doi: 10.1038/s44321-025-00260-0 (PMC12339728; doi:10.1038/s44321-025-00260-0)
Supplement: Supplementary file 22 — Figure EV5 Source Data [file 44321_2025_260_MOESM22_ESM.zip › Figure EV5/EV5J/EV5J.xls]

## Sheet: toxicity in Balb
Date		2025.1.08		2025.1.09		2025.1.10		2025.1.11		2025.1.12		2025.1.13
		day 0		day 1		day 2		day 3		day 4		day 5
	Treatment	MEN 10207 iv										sacrifice
NO#		体重g	体温℃	体重g	体温℃	体重g	体温℃	体重g	体温℃	体重g	体温℃	体重g	体温℃
1	Day0-4，1.9mg/kg MEN 10207	19.1	35.9	18.6	36.1	18.3	36.2	18.9	36.6	19.4	36.9	19.7	36.8
2	Day0-4，1.9mg/kg MEN 10207	17.9	36.1	17.9	36	17.4	36.2	18	36.8	18.4	36.6	18.6	36.9
3	Day0-4，1.9mg/kg MEN 10207	17.8	35.9	18.2	36.3	17.7	36.6	18	36.9	18.7	37.1	19.1	36.8
4	Day0-4，3.8mg/kg MEN 10207	18	36.4	18.2	36.3	18	36.1	18.6	36.6	18.5	36.8	18.9	36.9
5	Day0-4，3.8mg/kg MEN 10207	18.1	36.8	17.8	35.9	17.6	35.9	17.7	36.4	18.4	36.6	19.4	36.7
6	Day0-4，3.8mg/kg MEN 10207	18.2	37.2	18-0	36.1	17.4	36.3	17.7	36.7	18.1	36.8	19.1	36.9
7	Day0-4，5.7mg/kg MEN 10207	18.3	36.6	17.3	36.1	17.2	36.3	17.6	36.4	18.2	36.6	18.4	37.1
8	Day0-4，5.7mg/kg MEN 10207	17.9	36.8	17.8	36.8	17.2	36.3	17.4	36.9	17.7	36.7	18.2	36.7
9	Day0-4，5.7mg/kg MEN 10207	18.7	37.3	18.1	36.2	17.5	36.6	17.9	36.8	18.4	36.7	18.6	36.6
10	Vehicle	20	37.1	18.8	36.2	19.8	35.9	19.9	36.3	20.4	36.8	20.8	36.9
11	Vehicle	19.9	36.9	19	36	19.7	36.1	20.2	36.4	20.6	36.8	20.9	36.8
12	Vehicle	16.8	35.8	16.8	35.8	17.2	35.8	18.4	35.9	18.6	35.7	18.9	35.8
		day 0		day 1		day 2
		OB ip
NO#		体重g	体温℃	体重g	体温℃
12	2.5mg/kg OB	19.2	36.7	17.8	33.3	die
13	2.5mg/kg OB	19.1	36.8	18.1	34.1	die
14	2.5mg/kg OB	18.9	36.9	17.1	33.4	die
15	5mg/kg OB	19.6	36.6	17.6	33.1	die
16	5mg/kg OB	18.9	36.6	die
17	5mg/kg OB	18.8	36.9	die
18	10mg/kg OB	19.2	37.1	die
19	10mg/kg OB	19.5	36.5	die
20	10mg/kg OB	19.3	36.8	die

## Sheet: analysis
			Before treatment			After treatment
		vehicle	20	19.9	16.8	20.8	20.9	18.9
		MEN 10207 (1.9 mg/kg)	19.1	17.9	17.8	19.7	18.6	19.1
		MEN 10207 (3.8 mg/kg)	18	18.1	18.2	18.9	19.4	19.1
Table Analyzed	BW
Two-way RM ANOVA	Matching: Stacked
Assume sphericity?	Yes
Alpha	0.05
Source of Variation	% of total variation	P value	P value summary	Significant?
Time x Column Factor	0.7379	0.9188	ns	No
Time	16.48	0.2098	ns	No
Column Factor	26.36	0.0934	ns	No
Subject	21.92	0.3571	ns	No
ANOVA table	SS	DF	MS	F (DFn, DFd)	P value
Time x Column Factor	0.1433	2	0.07167	F (2, 8) = 0.08554	P=0.9188
Time	3.201	2	1.601	F (2, 8) = 1.910	P=0.2098
Column Factor	5.12	1	5.12	F (1, 4) = 4.810	P=0.0934
Subject	4.258	4	1.064	F (4, 8) = 1.271	P=0.3571
Residual	6.702	8	0.8378
Difference between column means
Mean of Before treatment	18.42
Mean of After treatment	19.49
Difference between means	-1.067
SE of difference	0.4864
95% CI of difference	-2.417 to 0.2837
Data summary
Number of columns (Column Factor)	2
Number of rows (Time)	3
Number of subjects (Subject)	6
Number of missing values	0
Compare each cell mean with the other cell mean in that row
Number of families	1
Number of comparisons per family	3
Alpha	0.05
Bonferroni's multiple comparisons test	Mean Diff.	95.00% CI of diff.	Below threshold?	Summary	Adjusted P Value
Before treatment - After treatment
vehicle	-1.3	-3.469 to 0.8689	No	ns	0.3647
MEN 10207 (1.9 mg/kg)	-0.8667	-3.036 to 1.302	No	ns	0.8654
MEN 10207 (3.8 mg/kg)	-1.033	-3.202 to 1.136	No	ns	0.6303
Test details	Mean 1	Mean 2	Mean Diff.	SE of diff.	N1	N2	t	DF
Before treatment - After treatment
vehicle	18.9	20.2	-1.3	0.7803	3	3	1.666	12
MEN 10207 (1.9 mg/kg)	18.27	19.13	-0.8667	0.7803	3	3	1.111	12
MEN 10207 (3.8 mg/kg)	18.1	19.13	-1.033	0.7803	3	3	1.324	12
